# Supplementary material for: Dysbiosis in the Rhizosphere Microbiome of Standing Dead Korean Fir (Abies koreana)
Source: Plants (Basel). 2022 Apr 5;11(7):990. doi: 10.3390/plants11070990 (PMC9002731; doi:10.3390/plants11070990)
Supplement: Supplementary file 1 [file plants-11-00990-s001.zip]

Archive with 1 entries (1 files):
- plants-1649996-supplementary.pdf
